# Supplementary material for: Small/Kiddie Cigarette Packaging Size and Its Impact on Smoking: A Systematic Review
Source: Int J Environ Res Public Health. 2022 Sep 23;19(19):12051. doi: 10.3390/ijerph191912051 (PMC9566128; doi:10.3390/ijerph191912051)
Supplement: Supplementary file 1 [file ijerph-19-12051-s001.zip]

Archive with 3 entries (3 files):
- Table S1 PRISMA_2020_checklist.pdf
- Table S2 Search terms used.pdf
- Table S3 QATSDD summary .pdf
